# Supplementary material for: Everyday Experiences of People Living with Mild Cognitive Impairment or Dementia: A Scoping Review
Source: Int J Environ Res Public Health. 2022 Aug 30;19(17):10828. doi: 10.3390/ijerph191710828 (PMC9518176; doi:10.3390/ijerph191710828)
Supplement: Supplementary file 1 [file ijerph-19-10828-s001.zip]

Archive with 1 entries (1 files):
- ijerph-1870873-Supplementary.pdf
